# Supplementary material for: Measuring Methane Emissions in Ambient Air with a Low-Cost, Portable Sensor System: Focus on Scalability and Transferability of the Model
Source: Sensors (Basel). 2026 Jul 7;26(13):4321. doi: 10.3390/s26134321 (PMC13364052; doi:10.3390/s26134321)
Supplement: Supplementary file 1 [file sensors-26-04321-s001.zip]

Archive with 1 entries (1 files):
- sensors-4368611-supplementary.pdf
